# Supplementary material for: Dominance of an alien shrub Rhus typhina over a native shrub Vitex negundo var. heterophylla under variable water supply patterns
Source: PLoS One. 2017 Apr 26;12(4):e0176491. doi: 10.1371/journal.pone.0176491 (PMC5406003; doi:10.1371/journal.pone.0176491)
Supplement: S1 Dataset — (XLS) [file pone.0176491.s002.xls]

## Sheet: data
Plant traits of R. typhina
Cultivation	Water treatment	Ctotal(mg g-1)	Ctotal(mg m-2)	Ca/Cb	Fv/Fm	LMA(g m-2)	LL/LW	LL/PL	γ	BD(mm)	H(cm)	CA(cm2)	BN	ρstem(g ml-1)	TLA(cm2)	Root biomass(g)	Stem biomass(g)	Leaf biomass(g)	Flower biomass(g)	Aboveground biomass(g)	Belowground biomass(g)	Total biomass(g)	R/S	LMR	SMR	RMR	HMR（cm g-1）	FLR
monoculture	W1	2.54336	271.292	2.12548	0.783956	33.01	3.7139	NA	49.915	6.34	29.8	1694.58	0	0.353429	1226.91	9.6701	2.7876	10.6299	0	13.4175	9.6701	23.0876	0.720708	0.460416	0.12074	0.418844	2.22098	0
monoculture	W1	2.50971	289.453	2.30004	0.777778	57.441	2.88655	NA	37.3345	7.78	18.4	2527.77	0	0.406375	1005.52	10.7393	2.3482	9.3773	0	11.1437	10.7393	21.883	0.96371	0.42852	0.107307	0.49076	1.65116	0.0746223
monoculture	W1	2.57436	298.27	2.03682	0.769723	38.7601	3.39024	NA	36.7386	8.68	37	4392.42	0	0.291857	3173.93	7.4174	4.6198	18.5553	0	22.5188	7.4174	29.9362	0.329387	0.619828	0.154322	0.247774	1.64307	0.048789
monoculture	W1	2.55755	332.661	2.01851	0.79927	50.7134	3.66071	NA	37.1196	7.5	25.7	2148.77	0	0.314905	1524.86	6.9406	2.9331	12.6251	0	15.4099	6.9406	22.3505	0.450399	0.564869	0.131232	0.310534	1.66776	0.0152017
monoculture	W1	2.62128	284.831	2.08606	0.789969	51.1511	3.20085	NA	32.8769	7.85	27	1919.97	0	0.326316	1793.56	9.3033	3.1565	12.0357	0	14.9284	9.3033	24.2317	0.623195	0.496692	0.130263	0.383931	1.80863	0.027462
monoculture	W1					55.4766	2.76557	NA	36.1463	11.97	57.8	6357.92	0	0.2254	5128.31	12.1933	10.0686	25.5414	0	32.9578	12.1933	45.1511	0.369967	0.565687	0.222998	0.270055	1.75376	0.137494
monoculture	W1					60.5876	3.56306	NA	33.6573	8.78	27.7	2953.49	0	0.328407	2304.05	15.3923	4.0744	14.8478	0	18.6871	15.3923	34.0794	0.823686	0.435683	0.119556	0.45166	1.48231	0.0204595
monoculture	W1					54.1283	2.80876	NA	29.8464	7.25	32.5	1906.07	0	0.292333	1610.61	11.9595	3.4395	9.6106	0	12.9061	11.9595	24.8656	0.926655	0.386502	0.138324	0.480966	2.51819	0.0187373
monoculture	W1					60.8174	3.66667	NA	41.1245	8.17	29.3	2627.39	0	0.3025	1355.87	10.5313	3.9191	12.0776	0	15.9967	10.5313	26.528	0.658342	0.455277	0.147734	0.396988	1.83163	0
monoculture	W1					73.1615	2.89256	NA	33.0441	9.64	37.6	3169.51	0	0.296862	2617.7	13.7543	6.0685	15.9018	0	21.9703	13.7543	35.7246	0.626041	0.445122	0.169869	0.385009	1.7114	0.0223285
monoculture	W2	2.95848	299.349	2.07187	0.805864	38.3014	4.00952	NA	41.8915	7.64	29.4	3860.62	0	Missing	2499.24	10.8041	3.2328	14.3824	0	17.6152	10.8041	28.4193	0.61334	0.506079	0.113754	0.380168	1.66901	0
monoculture	W2	3.11846	269.705	1.97235	0.77619	46.6772	2.85667	NA	31.567	7.32	30.3	3355.13	0	0.353385	2248.25	9.0257	3.4324	14.0384	0	17.4708	9.0257	26.4965	0.516616	0.529821	0.129542	0.340637	1.73432	0.0167272
monoculture	W2	2.73095	258.551	2.07747	0.777451	45.1241	3.97458	NA	39.9861	8.92	39.5	4484.31	0	0.33005	3156.96	10.6438	4.8394	17.3042	0	22.1436	10.6438	32.7874	0.480672	0.52777	0.147599	0.324631	1.78381	0
monoculture	W2	2.27748	220.675	1.96458	0.73168	41.1426	2.41994	NA	27.999	8.58	28.8	2887.19	0	0.373476	2242.23	10.5075	3.81	16.3079	0	20.1179	10.5075	30.6254	0.522296	0.532496	0.124407	0.343098	1.43156	0
monoculture	W2	1.97515	221.329	1.98167	0.785208	41.1082	2.81115	NA	30.5302	9.4	36	5792.76	0	0.29075	3396.9	9.6969	5.153	20.9521	0	26.1051	9.6969	35.802	0.371456	0.585221	0.143931	0.270848	1.37904	0.0450541
monoculture	W2					47.619	3.38686	NA	33.7397	8.46	35.5	4577.63	0	0.259885	3249.14	12.1817	4.258	18.837	0	23.095	12.1817	35.2767	0.52746	0.533979	0.120703	0.345319	1.53713	0.0203743
monoculture	W2					37.9064	3.16993	NA	41.5879	8.32	23.9	3975.48	0	0.339385	2652.28	13.8937	3.17	15.7277	0	18.8977	13.8937	32.7914	0.735206	0.479629	0.0966717	0.4237	1.2647	0.0255318
monoculture	W2					44.2478	3.4786	NA	36.5863	8.89	42.4	4782.09	0	0.274355	3542.99	15.3771	6.3954	18.4263	0	24.8217	15.3771	40.1988	0.619502	0.458379	0.159094	0.382526	1.70818	0.0107096
monoculture	W2					35.3977	3.38745	NA	34.8795	8.29	31	4225.22	0	0.323185	3226.99	14.5068	4.5562	17.4997	0	22.0559	14.5068	36.5627	0.657729	0.478622	0.124613	0.396765	1.40552	0.0129131
monoculture	W2					37.5979	2.92032	NA	34.5075	11.02	41.1	5546.72	0	0.223457	4797.4	13.4061	6.8323	24.6908	0	31.5231	13.4061	44.9292	0.425279	0.549549	0.152068	0.298383	1.30381	0.013782
monoculture	W3	2.69203	262.344	2.07998	0.783857	50.7407	3.63889	NA	38.9277	7.87	21.7	1593.73	0	0.380353	1413.14	11.424	2.3517	11.6302	0	13.9819	11.424	25.4059	0.817056	0.457776	0.0925651	0.449659	1.55201	0.0270831
monoculture	W3	2.60429	301.441	1.94793	0.794004	38.3948	4.02787	NA	52.2866	9.45	33.9	4299.3	0	0.315519	3478.98	10.038	4.8957	19.8612	0	24.7569	10.038	34.7949	0.405463	0.570808	0.140702	0.288491	1.36932	0.00638235
monoculture	W3	2.16464	264.188	2.1733	0.731924	36.8072	2.89431	NA	36.6452	9.82	33.4	5117.34	0	0.337759	3957.43	10.6148	5.5521	21.9184	0	27.4705	10.6148	38.0853	0.386407	0.575508	0.145781	0.278711	1.21585	0.0244685
monoculture	W3	2.67052	261.527	2.03682	0.778564	53.5399	3.48246	NA	35.4535	8.59	28.9	2498.19	0	0.332261	2057.6	12.443	3.9312	14.4634	0	18.3946	12.443	30.8376	0.676449	0.469018	0.127481	0.403501	1.57111	0.0172535
monoculture	W3	2.23728	216.013	1.90308	0.76622	39.9561	2.88172	NA	32.3191	8.29	31.7	1998.67	0	0.338857	1879.24	8.5557	3.4186	12.3266	0	15.7452	8.5557	24.3009	0.543385	0.507249	0.140678	0.352073	2.01331	0.022052
monoculture	W3					55.2704	2.63934	NA	29.6211	10.73	43.7	5194.33	0	0.261818	3845.06	9.2761	7.2985	21.966	0	29.2645	9.2761	38.5406	0.316974	0.569944	0.189372	0.240684	1.49328	0.0225622
monoculture	W3					35.7508	2.85559	NA	36.4254	7.88	21.6	2181.15	0	0.320625	2041.27	14.6878	3.5383	11.5625	0	15.1008	14.6878	29.7886	0.97265	0.388152	0.11878	0.493068	1.43039	0.0165847
monoculture	W3					63.8253	3.25822	NA	36.4034	7.15	23.5	2087.1	0	0.0381565	1261.19	13.94	2.9218	8.9164	0	11.8382	13.94	25.7782	1.17754	0.345889	0.113344	0.540767	1.9851	0
monoculture	W3					47.3567	3.11215	NA	31.026	8.56	24.5	2337.82	0	0.3604	2060.62	11.615	3.4411	13.056	0	16.4971	11.615	28.1121	0.704063	0.464426	0.122406	0.413167	1.48511	0.0194648
monoculture	W3					71.0567	2.82591	NA	29.7066	10.44	44.5	5499.48	0	0.253511	4751.02	13.2168	8.5883	22.7372	0	31.3255	13.2168	44.5423	0.421918	0.510463	0.192812	0.296725	1.42057	0.0281134
monoculture	W4	2.54838	206.626	1.98057	0.811909	51.7912	3.14337	NA	32.2311	9.13	32.5	5410.33	0	0.309625	3378.75	10.6149	4.4733	20.6434	0	25.1167	10.6149	35.7316	0.422623	0.577735	0.125192	0.297073	1.29396	0.00683559
monoculture	W4	3.20439	325.407	1.9359	0.761	66.5438	3.25238	NA	35.3801	9.68	35.6	5752.88	0	0.30725	3818.05	9.594	5.7113	22.4829	0	28.1942	9.594	37.7882	0.340283	0.594971	0.15114	0.253889	1.26267	0.00795031
monoculture	W4	2.38865	238.865	1.91034	0.755801	37.7379	3.30198	NA	41.1887	7.52	21.7	2050.77	0	0.401471	2110.46	7.7332	2.9502	14.9194	0	17.8696	7.7332	25.6028	0.432757	0.582725	0.11523	0.302045	1.21435	0.0296072
monoculture	W4	2.78144	271.058	2.01637	0.771318	56.5987	3.3434	NA	33.9704	10.47	50.4	6037.89	0	0.240143	6038.93	9.1025	8.1649	29.1579	0	37.3228	9.1025	46.4253	0.243886	0.628061	0.175872	0.196068	1.35038	0.00202888
monoculture	W4	3.05845	341.969	1.99699	0.77409	40.3456	3.90083	NA	38.5872	7.51	29.5	2341.27	0	0.335368	1808.72	10.6419	3.5478	14.269	0	17.8168	10.6419	28.4587	0.597296	0.501393	0.124665	0.373942	1.65574	0.00965489
monoculture	W4					60.9823	2.31955	NA	25.88	8.59	25.1	2817.73	0	0.289811	2472.7	8.3985	4.195	18.9846	0	23.1796	8.3985	31.5781	0.362323	0.601195	0.132845	0.26596	1.08285	0
monoculture	W4					60.7098	3.39713	NA	33.8747	8.05	24.3	3417.39	0	0.311391	2553.87	13.1122	2.9182	15.1911	0	18.1093	13.1122	31.2215	0.724059	0.486559	0.0934676	0.419973	1.34185	0.00977782
monoculture	W4					27.3862	2.96588	NA	42.6059	8.67	19.8	2722.5	0	0.35252	2190.01	14.9346	2.9227	13.2013	0	16.124	14.9346	31.0586	0.926234	0.425045	0.0941028	0.480852	1.22798	0.0103978
monoculture	W4					45.0057	2.86885	NA	33.5587	9.05	42	4173.65	0	0.250857	3624.98	13.9437	7.2314	16.1215	0	23.3529	13.9437	37.2966	0.597086	0.432251	0.193889	0.37386	1.79849	0.0384111
monoculture	W4					25.1791	2.80696	NA	36.1729	9.64	31.5	4103.31	0	0.335333	3176.84	13.1635	5.5692	18.8139	0	24.3831	13.1635	37.5466	0.539862	0.501081	0.148328	0.350591	1.29188	0.015937
mixed culture	W1	2.69214	392.604	2.25623	0.810788	53.9546	3.9827	NA	43.9195	8.96	28.5	3056.68	0	0.25	2874.68	16.7268	4.2047	17.7267	0	21.9314	16.7268	38.6582	0.762687	0.45855	0.108766	0.432684	1.29951	0
mixed culture	W1	3.53328	358.937	1.88932	0.786051	59.2272	2.98722	NA	33.3123	12.55	58.2	7775.14	0	0.210894	6402.82	16.0629	11.9076	37.0621	0	48.9697	16.0629	65.0326	0.328017	0.5699	0.183102	0.246998	1.18849	0.182073
mixed culture	W1	3.0003	370.25	2.00361	0.794366	53.4238	3.56	NA	30.7667	9.58	36.6	4906.16	0	0.285818	4662.55	20.7123	6.4476	28.3072	0	34.7548	20.7123	55.4671	0.595955	0.510342	0.116242	0.373416	1.05309	0
mixed culture	W1	2.6262	296.235	1.94501	0.76332	40.7637	2.7988	NA	34.2829	9.82	38.2	2778.85	0	0.188057	1585	8.882	4.8893	16.226	0	21.1153	8.882	29.9973	0.420643	0.540915	0.162991	0.296093	1.80911	0.58002
mixed culture	W1	2.77677	349.411	2.01606	0.789641	78.2159	2.83654	NA	31.4998	10.53	58.6	5102.1	0	0.183929	4736.48	13.5536	12.0138	31.0794	0	43.0932	13.5536	56.6468	0.314518	0.548652	0.212083	0.239265	1.35984	0.164223
mixed culture	W1					51.9821	3.07029	NA	33.1719	9.33	17.1	2423.42	0	0.381	1813.32	25.6422	3.7665	12.9281	0	16.6946	25.6422	42.3368	1.53596	0.305363	0.0889652	0.605672	1.02428	0
mixed culture	W1					64.017	3.4977	NA	42.7172	9.73	31.8	3756.47	0	0.265111	3138.91	25.0499	6.5662	22.3544	0	28.9206	25.0499	53.9705	0.866161	0.414197	0.121663	0.464141	1.09956	0.0271523
mixed culture	W1					41.4871	3.44444	NA	45.0498	10.35	35	2964.94	0	0.422667	3944.9	25.793	8.1453	26.4782	0	34.6235	25.793	60.4165	0.744956	0.438261	0.134819	0.42692	1.01087	0.0811413
mixed culture	W1					49.921	2.99635	NA	32.657	11.29	45.1	4463.1	0	0.362699	4868.84	23.7799	10.6722	29.3795	0	40.0517	23.7799	63.8316	0.59373	0.460266	0.167193	0.372541	1.12604	0.00221133
mixed culture	W1					49.688	2.90945	NA	33.8258	10.56	32.1	3483.67	0	0.325316	2571.1	17.2474	6.527	20.4161	0	26.9431	17.2474	44.1905	0.640142	0.462002	0.147701	0.390297	1.1914	0
mixed culture	W2	2.01954	264.683	2.22319	0.786854	48.6188	3.47015	NA	36.7335	11.41	49.6	2315.67	0	0.167306	1786.86	8.9237	6.3013	18.0274	0	24.3287	8.9237	33.2524	0.366797	0.542138	0.189499	0.268363	2.03874	0.521674
mixed culture	W2	2.76628	324.928	2.10243	0.795299	42.5591	3.33569	NA	34.1712	10.53	30.9	3765.2	0	0.25	1871.6	10.0623	5.3125	13.4217	0	18.7342	10.0623	28.7965	0.537109	0.466088	0.184484	0.349428	1.64939	0.18084
mixed culture	W2	3.70232	353.654	2.05543	0.797913	59.8756	2.19951	NA	26.879	Dead	Dead	Dead	Dead	Dead	Dead	Dead	Dead	Dead	0	Dead	Dead	Dead	Dead	Dead	Dead	Dead	Dead	Dead
mixed culture	W2	2.85143	299.891	2.03682	0.7628	66.8728	3.14931	NA	33.1384	10.63	46.5	4505.01	0	0.220244	4124.38	12.132	8.4924	29.7234	0	38.2158	12.132	50.3478	0.31746	0.590361	0.168675	0.240964	1.21677	0.216451
mixed culture	W2	2.50051	352.785	2.0562	0.762246	40.2857	3.45344	NA	35.2244	8.65	36.4	1994.91	0	0.198406	1655.25	7.8088	3.8151	17.9961	0	21.8112	7.8088	29.62	0.358018	0.607566	0.128801	0.263633	1.66887	0.50623
mixed culture	W2					51.4843	3.96154	NA	37.2425	11.31	41.9	4802.77	0	0.224292	3532.12	15.1056	8.7087	28.4603	0	37.169	15.1056	52.2746	0.406403	0.544438	0.166595	0.288966	1.12728	0.289889
mixed culture	W2					46.2593	3.91844	NA	45.5872	12.67	56.4	5076.41	0	0.260379	6803.42	21.9523	14.0276	32.3903	0	46.4179	21.9523	68.3702	0.472927	0.473749	0.205171	0.32108	1.21505	0.0400968
mixed culture	W2					45.7513	3.39375	NA	43.4216	10.67	37.2	5119.07	0	0.334	5147.32	27.802	8.405	29.3637	0	37.7687	27.802	65.5707	0.736112	0.447817	0.128182	0.424	0.984943	0.00474277
mixed culture	W2					49.2199	3.22692	NA	38.7256	10.27	35.8	5284.1	0	0.342421	4888.52	25.9232	8.5509	30.5943	0	39.1452	25.9232	65.0684	0.662232	0.470187	0.131414	0.398399	0.914544	0.0153524
mixed culture	W2					51.2805	3.5203	NA	36.9386	9.95	25.8	1873.08	0	0.3158	2119.11	16.5394	5.759	15.1888	0	20.9478	16.5394	37.4872	0.789553	0.405173	0.153626	0.441201	1.23163	0
mixed culture	W3	2.69815	323.349	2.03682	0.790607	61.8838	3.17314	NA	33.9097	9.06	33.7	3421.39	0	0.322643	3309.09	19.3924	5.3328	22.1077	0	27.4405	19.3924	46.8329	0.706707	0.472055	0.113869	0.414076	1.22811	0.00731866
mixed culture	W3	2.83085	355.453	2.11283	0.800189	60.3419	3.34091	NA	34.9055	8.65	33.6	3350.51	0	0.329129	3128.82	20.8856	5.9142	22.6927	0	28.6069	20.8856	49.4925	0.73009	0.458508	0.119497	0.421995	1.17454	0.0210985
mixed culture	W3	4.43738	426.405	1.97392	0.780264	52.9746	3.3956	NA	38.1264	10.87	49.5	5030.37	0	0.269707	5575.55	28.9203	10.3605	31.3462	0	41.7067	28.9203	70.627	0.693421	0.443827	0.146693	0.409479	1.18686	0
mixed culture	W3	2.87877	300.963	2.11837	0.765816	55.4941	3.06169	NA	36.0436	9.32	34	4221.64	0	0.303676	3939.53	23.5246	6.3451	29.2235	0	35.5686	23.5246	59.0932	0.661387	0.494532	0.107374	0.398093	0.955899	0
mixed culture	W3	2.51857	295.032	2.15437	0.740881	52.5152	3.39271	NA	39.3169	10.11	40.2	3108.69	0	0.209667	3925.16	28.5909	8.3351	19.4423	0	27.7774	28.5909	56.3683	1.02929	0.344915	0.147869	0.507216	1.44722	0.0315758
mixed culture	W3					50.8369	4.24299	NA	50.6069	10.9	41.3	4438.91	0	0.239388	4588.25	19.195	9.2565	28.5033	0	37.7598	19.195	56.9548	0.508345	0.500455	0.162524	0.337022	1.09376	0.0284327
mixed culture	W3					55.5059	4.15421	NA	43.8925	9.87	37.7	4735.34	0	0.322853	3887.21	26.985	7.0378	26.3967	0	33.4345	26.985	60.4195	0.8071	0.43689	0.116482	0.446627	1.12758	0.0104181
mixed culture	W3					57.0329	3.66972	NA	33.1472	10.16	35.9	3628.21	0	0.356219	2875.7	21.7434	7.589	21.0168	0	28.6058	21.7434	50.3492	0.760105	0.417421	0.150727	0.431852	1.25499	0.0116928
mixed culture	W3					39.8679	3.12329	NA	38.1636	9.53	33.8	3564.88	0	0.311935	2800.68	18.8377	6.0686	17.6939	0	23.7625	18.8377	42.6002	0.792749	0.415348	0.142455	0.442197	1.42241	0.0212929
mixed culture	W3					58.2784	4.00452	NA	43.1312	11.19	41.9	4465.11	0	0.329314	3561.99	22.6661	8.9366	22.8439	0	31.7805	22.6661	54.4466	0.713208	0.419565	0.164135	0.4163	1.31842	0.0219464
mixed culture	W4	3.97777	323.349	2.03682	0.808648	57.0488	3.61172	NA	45.5217	10.1	31.3	2398.78	0	0.331524	3308.42	16.0461	7.4387	17.9158	0	25.3545	16.0461	41.4006	0.63287	0.432743	0.179676	0.387581	1.23449	0
mixed culture	W4	2.82226	355.453	1.99458	0.789421	53.9934	3.64158	NA	41.6212	9.97	39.2	4147.59	0	0.357741	3509.37	22.4846	6.888	19.3406	0	26.2286	22.4846	48.7132	0.857255	0.39703	0.141399	0.461571	1.49455	0.0362873
mixed culture	W4	3.49399	426.405	2.03682	0.777278	51.2535	3.14716	NA	33.4667	8.86	32.3	3589.05	0	0.414552	3314.69	25.7089	6.1095	19.0607	0	25.1702	25.7089	50.8791	1.0214	0.374627	0.120079	0.505294	1.28326	0.0712604
mixed culture	W4	2.74598	300.963	2.03682	0.768756	55.4485	3.19549	NA	39.4904	11.82	52.5	4469.61	0	0.238288	3688.72	21.5359	12.2848	23.7584	0	36.0432	21.5359	57.5791	0.597502	0.412622	0.213355	0.374023	1.45659	0.120815
mixed culture	W4	2.85545	295.032	2.0893	0.757158	45.6903	3.04869	NA	33.8557	9.46	27.9	3888.04	0	0.333182	3463.28	27.5456	5.8119	21.1693	0	26.9812	27.5456	54.5268	1.02092	0.388237	0.106588	0.505175	1.03405	0
mixed culture	W4					56.6054	3.62258	NA	37.9479	9.87	35.8	3758.98	0	0.372966	3050.15	24.144	7.1439	20.3739	0	27.5178	24.144	51.6618	0.877396	0.394371	0.138282	0.467347	1.30098	0
mixed culture	W4					55.4655	3.07983	NA	29.9828	12.85	52.7	3809.83	0	0.268026	5419.45	28.7399	11.4193	29.0226	0	40.4419	28.7399	69.1818	0.710647	0.419512	0.165062	0.415426	1.3031	0
mixed culture	W4					55.2535	3.2749	NA	35.6138	10.17	37.5	4197.5	0	0.358536	3853.96	30.2143	7.1599	20.9325	0	28.0924	30.2143	58.3067	1.07553	0.359007	0.122797	0.518196	1.33488	0.0342118
mixed culture	W4					56.2292	2.90592	NA	41.3999	11.36	51.2	4410.8	0	0.312636	4424.57	20.3389	10.8933	29.3351	0	40.2284	20.3389	60.5673	0.505586	0.484339	0.179854	0.335807	1.27273	0.00732024
mixed culture	W4					55.9978	2.84264	NA	29.8845	10.58	45.6	6590.29	0	0.2795	4629.18	26.8155	9.79373	29.2087	0	39.0024	26.8155	65.8179	0.687534	0.44378	0.1488	0.407419	1.16916	0.00389509
Plant traits of V. negundo var. heterophylla
Cultivation	Water treatment	Ctotal(mg g-1)	Ctotal(mg m-2)	Ca/Cb	Fv/Fm	LMA(g m-2)	LL/LW	LL/PL	γ	BD(mm)	H(cm)	CA(cm2)	BN	ρstem(g ml-1)	TLA(cm2)	Root biomass(g)	Stem biomass(g)	Leaf biomass(g)	Flower biomass(g)	Aboveground biomass(g)	Belowground biomass(g)	Total biomass(g)	R/S	LMR	SMR	RMR	HMR（cm g-1）	FLR
monoculture	W1	2.93234	349.989	1.89807	0.833185	57.6871	2.41009	4.57485	55.3633	5.63	68.8	439.273	28	0.437333	1349.94	7.2411	4.0373	8.5353	0	12.5726	7.2411	19.8137	0.575943	0.430778	0.203763	0.365459	5.47222	0
monoculture	W1	3.04068	438.423	1.8616	0.809766	67.6999	2.57143	5.28671	36.7722	5.46	71.2	498.257	3	0.4788	1104.88	7.5308	3.5784	6.8356	0	10.414	7.5308	17.9448	0.723142	0.380924	0.199412	0.419665	6.83695	0
monoculture	W1	3.26825	454.832	1.97392	0.801047	70.2258	2.25085	6.20561	51.6163	5.06	61.8	790.692	25	0.4285	1464.97	5.9503	3.0251	7.6408	0	10.6659	5.9503	16.6162	0.557881	0.45984	0.182057	0.358102	5.79417	0
monoculture	W1	3.52982	469.796	1.99709	0.795688	50.4156	2.50554	5.65833	54.2733	5.33	41.8	862.791	8	0.383667	1360.15	8.4158	3.1437	8.0239	0	11.1676	8.4158	19.5834	0.753591	0.40973	0.160529	0.429742	3.74297	0
monoculture	W1	3.56047	541.426	1.86041	0.801927	64.7204	2.31628	3.86047	61.2899	6.32	58.8	690.412	22	0.485833	1706.54	7.4347	4.9199	9.7702	0	14.6901	7.4347	22.1248	0.506103	0.441595	0.22237	0.336035	4.0027	0
monoculture	W1					54.7577	2.53361	3.58929	51.5524	5.43	44.5	883.573	22	0.5012	1286.24	7.19266	2.5609	7.9241	0.1164	10.6014	7.19266	17.7941	0.678463	0.445323	0.143919	0.404217	4.19756	0
monoculture	W1					60	1.9798	4.66667	43.122	5.89	58.3	357.293	13	0.4668	1220.52	11.1015	3.8841	6.3721	0	10.2562	11.1015	21.3577	1.08242	0.298351	0.181859	0.519789	5.68437	0
monoculture	W1					66.2328	3.01667	4.23392	54.5697	5.83	52.3	394.05	20	0.390833	1100.71	7.8358	2.876	6.2393	0	9.1153	7.8358	16.9511	0.859632	0.368076	0.169665	0.462259	5.73761	0
monoculture	W1					72.3593	2.40164	4.40602	44.4165	5.63	47.8	441.119	16	0.3962	1377.82	7.1429	2.4711	5.8755	0	8.3466	7.1429	15.4895	0.855786	0.379321	0.159534	0.461145	5.72688	0
monoculture	W1					62.7178	1.95213	3.90426	30.8384	6.64	52.3	1077.11	18	0.52625	1616.28	9.5977	5.4625	8.8672	0	14.3297	9.5977	23.9274	0.669777	0.370588	0.228295	0.401118	3.64976	0.053736
monoculture	W2	2.8371	374.096	1.84275	0.822042	49.3932	2.55469	4.01227	64.3848	Dead	Dead	Dead	Dead	Dead	Dead	Dead	Dead	Dead	Dead	Dead	Dead	Dead	Dead	Dead	Dead	Dead	Dead	Dead
monoculture	W2	3.11136	430.966	1.94359	0.783473	56.7092	2.34483	4.25	47.5967	5.1	65.3	1345.45	23	0.5	2286.17	7.1956	4.2986	10.2274	0	14.526	7.1956	21.7216	0.49536	0.47084	0.197895	0.331265	4.49539	0
monoculture	W2	2.76276	375.318	1.93053	0.816327	62.991	3.07729	4.82576	59.3928	5.42	44.5	1052.06	14	0.4118	1470.33	8.8656	3.0378	8.0921	0.5113	11.6412	8.8656	20.5068	0.761571	0.394606	0.148136	0.432325	3.82263	0
monoculture	W2	3.00874	393.269	1.98508	0.792627	57.5506	2.20475	5.02027	45.1717	5.87	75.5	1176.25	13	0.404	1523.67	8.2553	4.1488	7.774	0	11.9228	8.2553	20.1781	0.692396	0.385269	0.205609	0.409122	6.33241	0
monoculture	W2	2.76323	369.992	1.8843	0.773836	51.1625	2.75155	5.90667	51.7612	3.83	32.5	419.481	14	0.551333	Missing	Missing	Missing	Missing	Missing	Missing	Missing	Missing	Missing	Missing	Missing	Missing	Missing	Missing
monoculture	W2					61.9714	2.90099	5.47664	48.4592	5.98	65.7	1466.81	22	0.404333	1365.79	7.5833	4.8239	7.2226	1.1732	13.2197	7.5833	20.803	0.573636	0.34719	0.231885	0.364529	4.96986	0
monoculture	W2					59.7161	2.63043	5.26087	51.3554	7.23	63	811.756	15	0.421375	1559.11	6.4176	4.7801	8.575	0	13.3551	6.4176	19.7727	0.480536	0.433679	0.241753	0.324569	4.7173	0
monoculture	W2					64.4691	2.86957	5.33333	52.3842	4.1	57.2	1015.61	14	0.4845	1419.13	12.4479	3.7891	7.0308	0	10.8199	12.4479	23.2678	1.15046	0.302169	0.162847	0.534984	5.28656	0.0191133
monoculture	W2					62.0276	2.96444	5.25197	51.2447	7.67	75.2	725.237	11	0.414625	1523.86	8.1387	5.8296	8.5314	0	14.361	8.1387	22.4997	0.566722	0.379178	0.259097	0.361725	5.2364	0.0120508
monoculture	W2					63.3105	2.80932	5.34677	57.0841	6.64	68.2	916.465	18	0.440875	1824.85	9.2388	5.9801	8.7458	0	14.7259	9.2388	23.9647	0.627384	0.364945	0.249538	0.385517	4.6313	0.0386481
monoculture	W3	3.4056	393.536	1.92558	0.827621	50.5547	2.51237	4.55769	46.6092	5.27	61	566.209	20	0.494	1199.04	9.8416	2.9502	6.6605	0.5513	10.162	9.8416	20.0036	0.968471	0.332965	0.147483	0.491991	6.00276	0
monoculture	W3	2.74834	370.61	1.88372	0.814484	61.9131	2.48736	5.55645	49.9614	5.55	56.5	581.886	23	0.338667	2055.54	5.3634	3.0202	9.0816	0	12.1018	5.3634	17.4652	0.44319	0.519983	0.172927	0.307091	4.66873	0
monoculture	W3	3.12717	375.26	1.84433	0.81509	59.0324	2.48198	5.68041	44.6958	4.16	50.6	727.09	16	0.378167	1670.56	9.7374	3.6017	7.192	0	10.7937	9.7374	20.5311	0.902137	0.350298	0.175427	0.474276	4.68792	0
monoculture	W3	2.92626	375.093	1.51011	0.751412	62.5194	2.47195	6.51304	41.3514	6.1	50.8	776.68	5	0.3576	1850.76	8.2174	3.6066	8.948	0	12.5546	8.2174	20.772	0.654533	0.430772	0.173628	0.3956	4.04633	0.0233851
monoculture	W3	3.10751	420.585	1.85129	0.779661	50.0176	2.03015	5.81295	51.4686	5.03	42.5	769.062	18	0.4485	1112.22	7.042	2.5695	6.3911	0.5291	9.4897	7.042	16.5317	0.742068	0.386597	0.155429	0.42597	4.47854	0
monoculture	W3					50.1635	2.21656	4.90141	46.0029	5.84	43.6	821.087	6	0.353667	1120.55	3.526	2.2855	5.4676	0	7.7531	3.526	11.2791	0.454786	0.484755	0.202631	0.312614	5.62356	0
monoculture	W3					46.9242	3.07716	5.36022	52.6197	6.58	53.4	1329.49	20	0.406667	1911.57	8.4413	4.2541	11.5134	0	15.7675	8.4413	24.2088	0.535361	0.475587	0.175725	0.348687	3.38671	0.0136407
monoculture	W3					73.0586	2.39446	4.61333	66.2928	6.5	58.2	705.091	5	0.432286	1239.49	8.494	3.7715	8.3444	0	12.1159	8.494	20.6099	0.701062	0.404873	0.182995	0.412132	4.80361	0.076812
monoculture	W3					64.5423	2.22896	4.86765	43.1179	6.94	78.1	1072.26	24	0.404125	1631.78	9.0543	6.5161	7.5515	0	14.0676	9.0543	23.1219	0.643628	0.326595	0.281815	0.39159	5.55176	0.0444831
monoculture	W3					52.1092	1.94842	3.86364	44.2161	7.31	73.5	603.186	20	0.451667	1637.37	11.4805	4.7648	7.6478	0	12.4126	11.4805	23.8931	0.924907	0.320084	0.199422	0.480494	5.9214	0.0378259
monoculture	W4	2.8286	379.033	1.92545	0.799793	58.9809	2.36905	3.84541	64.1727	5.88	48.2	1353.78	11	0.539	1280.25	6.2799	3.6449	7.5231	2.3614	13.5294	6.2799	19.8093	0.464167	0.379776	0.183999	0.317018	3.56261	0
monoculture	W4	2.59378	317.448	1.91804	0.814115	64.389	2.71875	5.24096	42.173	5.45	66.5	580.284	1	0.45975	1513.54	5.5081	2.5522	7.3553	0	9.9075	5.5081	15.4156	0.555953	0.477134	0.16556	0.357307	6.71209	0
monoculture	W4	2.78626	416.769	1.82325	0.780822	68.9801	2.41356	3.45631	61.6699	6.64	69.8	921.178	2	0.4245	1333.98	8.6518	4.4578	8.9182	0.2252	13.6012	8.6518	22.253	0.636106	0.400764	0.200324	0.388793	5.1319	0
monoculture	W4	2.94988	456.397	1.98343	0.796739	53.8709	2.44322	4.86861	68.6028	6.91	78.8	1345.64	26	0.342714	2648.9	8.5473	5.8082	12.8343	0	18.6425	8.5473	27.1898	0.458485	0.472026	0.213617	0.314357	4.2269	0
monoculture	W4	2.82891	383.357	1.83721	0.642604	51.5275	2.2381	3.58095	42.4612	3.43	36.9	382.646	0	0.470667	Missing	Missing	Missing	Missing	Missing	Missing	Missing	Missing	Missing	Missing	Missing	Missing	Missing	Missing
monoculture	W4					67.0565	2.91103	5.08075	37.7937	6.33	66.4	1507.15	10	0.488667	2239.65	8.6783	5.5821	10.9431	0.1419	16.6671	8.6783	25.3454	0.520684	0.431759	0.220241	0.342401	3.9839	0
monoculture	W4					56.1363	2.61922	6.57143	50.8472	6.43	47.1	757.045	9	0.45	1631.52	10.0328	4.412	7.3867	0	11.7987	10.0328	21.8315	0.850331	0.338351	0.202093	0.459556	3.99197	0
monoculture	W4					68.3633	2.39662	4.50794	54.0139	5.23	52.2	359.178	15	0.4496	1171.1	9.5989	2.8101	7.4186	0	10.2287	9.5989	19.8276	0.938428	0.374155	0.141727	0.484118	5.10329	0
monoculture	W4					69.6111	2.35398	3.85507	49.6992	6.64	68.2	466.644	14	0.350286	1242.2	7.5429	4.0537	7.1941	0	11.2478	7.5429	18.7907	0.670611	0.382854	0.215729	0.401417	6.06341	0
monoculture	W4					60.7789	2.61244	4.13636	35.7877	5.51	64.5	500.456	10	0.346	1201.37	7.4015	2.8592	7.6437	0	10.5029	7.4015	17.9044	0.70471	0.426917	0.159693	0.41339	6.14116	0
mixed culture	W1	1.93518	293.914	1.90801	0.810476	48.5864	2.37766	4.80645	44.5369	Dead	Dead	Dead	Dead	Dead	Dead	Dead	Dead	Dead	Dead	Dead	Dead	Dead	Dead	Dead	Dead	Dead	Dead	Dead
mixed culture	W1	3.60475	327.973	1.8136	0.811475	46.3944	2.555	4.64545	57.899	3.16	31.1	407.386	9	0.515	490.451	2.128	1.6301	2.1884	0	3.8185	2.128	5.9465	0.557287	0.368015	0.274128	0.357858	8.14456	0
mixed culture	W1	3.1768	368.402	1.84926	0.804721	50.5115	2.72973	8.7069	56.2932	3.82	43.7	299.849	10	0.441	423.775	1.6826	1.2129	2.2038	0.2244	3.6411	1.6826	5.3237	0.462113	0.41396	0.22783	0.316058	12.0019	0
mixed culture	W1	2.46552	322.415	1.96869	0.730769	46.3719	1.96629	3.69718	40.4785	Dead	Dead	Dead	Dead	Dead	Dead	Dead	Dead	Dead	Dead	Dead	Dead	Dead	Dead	Dead	Dead	Dead	Dead	Dead
mixed culture	W1	3.19427	337.906	1.79969	0.802105	43.8953	2.62927	4.52941	54.0943	Dead	Dead	Dead	Dead	Dead	Dead	Dead	Dead	Dead	Dead	Dead	Dead	Dead	Dead	Dead	Dead	Dead	Dead	Dead
mixed culture	W1					49.2038	2.34328	5.10569	59.4579	Dead	Dead	Dead	Dead	Dead	Dead	Dead	Dead	Dead	Dead	Dead	Dead	Dead	Dead	Dead	Dead	Dead	Dead	Dead
mixed culture	W1					43.752	2.15909	4.94792	40.0031	4.06	43.5	653.137	12	0.46125	655.213	3.96	2.0695	3.5895	0	5.659	3.96	9.619	0.69977	0.373168	0.215147	0.411685	7.68687	0.088996
mixed culture	W1					43.9914	2.43605	3.64348	38.878	2.57	26.2	173.652	8	0.344333	190.402	1.0712	0.4775	1.0136	0	1.4911	1.0712	2.5623	0.718396	0.395582	0.186356	0.418062	17.5709	0.0658987
mixed culture	W1					40.7139	1.8913	6.30435	40.7654	3.72	56.1	395.401	12	0.63525	642.746	2.5767	1.8404	3.4331	0.1224	5.3959	2.5767	7.9726	0.477529	0.430612	0.230841	0.323194	10.3968	0.0550583
mixed culture	W1					41.6918	2.27778	7.39344	39.2117	4.23	39.9	279.916	6	0.36725	400.36	2.3186	1.2257	2.5291	0	3.7548	2.3186	6.0734	0.617503	0.416422	0.201814	0.381763	10.6264	0.0602677
mixed culture	W2	3.49441	412.725	1.83398	0.791296	49.1468	2.46528	6.96078	40.2086	5.11	54.7	356.319	15	0.545333	851.859	4.2483	2.2509	3.7549	0	6.0058	4.2483	10.2541	0.707366	0.366185	0.219512	0.414303	9.10786	0
mixed culture	W2	2.47151	279.958	1.90435	0.79718	49.347	2.38929	5.352	59.5589	Dead	Dead	Dead	Dead	Dead	Dead	Dead	Dead	Dead	Dead	Dead	Dead	Dead	Dead	Dead	Dead	Dead	Dead	Dead
mixed culture	W2	3.16549	373.076	1.36664	0.841667	53.2086	2.59716	5.32039	47.9315	3.62	31.1	56.6743	4	0.434	148.055	1.7707	0.5836	1.612	0	2.1956	1.7707	3.9663	0.806477	0.406424	0.14714	0.446436	14.1647	0.673568
mixed culture	W2	3.32485	387.899	1.82291	0.754286	51.6399	2.20462	5.3871	61.6699	2.7	32.3	290.283	4	0.884	325.43	2.4058	0.581	1.6558	0.0036	2.2404	2.4058	4.6462	1.07383	0.356377	0.125048	0.517799	14.4171	0
mixed culture	W2	3.29061	458.105	1.87691	0.777904	59.867	2.48341	7.48571	51.8887	2.61	22.7	79.3252	0	0.604	190.23	1.8797	0.244	0.7679	0	1.0119	1.8797	2.8916	1.85759	0.265562	0.0843823	0.650055	22.433	0
mixed culture	W2					46.1403	2.53052	4.24409	38.7839	Dead	Dead	Dead	Dead	Dead	Dead	Dead	Dead	Dead	Dead	Dead	Dead	Dead	Dead	Dead	Dead	Dead	Dead	Dead
mixed culture	W2					58.7099	2.26667	6.2963	42.3756	2.37	16.9	71.055	0	0.42	73.1369	0.7392	0.1886	0.4488	0	0.6374	0.7392	1.3766	1.15971	0.326021	0.137004	0.536975	26.514	0.21894
mixed culture	W2					38.9781	2.04348	5.57627	36.3601	2.85	19.8	150.325	0	0.4765	146.208	1.4826	0.4571	0.7731	0	1.2302	1.4826	2.7128	1.20517	0.284982	0.168497	0.54652	16.0949	0
mixed culture	W2					40.2281	2.21739	4.6789	44.3135	4.38	49.4	393.956	5	0.5235	777.279	4.5699	1.2346	4.0394	0	5.274	4.5699	9.8439	0.866496	0.410345	0.125418	0.464237	9.3667	0
mixed culture	W2					48.7404	1.90213	4.29808	43.2876	3.47	22.7	130.69	0	0.4935	239.786	3.0875	0.58	1.3105	0	1.8905	3.0875	4.978	1.63317	0.263258	0.116513	0.620229	12.0074	0
mixed culture	W3	2.71932	300.152	1.85551	0.807836	54.287	2.12261	5.22642	40.7723	4.19	33.8	220.351	0	0.450333	344.492	3.1767	1.1027	2.0199	0	3.1226	3.1767	6.2993	1.01733	0.320655	0.175051	0.504294	10.8243	0.0394723
mixed culture	W3	2.418	310	1.89845	0.537764	51.114	2.65823	7.875	49.7983	3.3	31.4	213.793	0	0.613	322.113	3.599	0.6959	2.191	0	2.8869	3.599	6.4859	1.24667	0.33781	0.107294	0.554896	10.8767	0.103371
mixed culture	W3	2.98675	404.36	1.93998	0.816846	62.0137	2.05725	4.60684	47.6125	2.12	32.4	113.993	0	7.62	98.3543	0.6902	1.2242	1.0772	0.3713	2.6727	0.6902	3.3629	0.258241	0.320319	0.364031	0.20524	12.1226	0.595164
mixed culture	W3	3.73014	428.966	1.83052	0.790747	56.3199	2.73878	5.28346	45.9753	3.14	21.5	152.603	0	0.643	167.721	1.2923	0.3314	0.7958	0	1.1272	1.2923	2.4195	1.14647	0.328911	0.13697	0.534119	19.0738	0
mixed culture	W3	3.08841	437.993	1.93146	0.758397	60.3393	2.26531	5.33654	44.8527	2.74	17.5	84.3125	0	0.3605	92.7103	0.9953	0.265	0.3824	0	0.6474	0.9953	1.6427	1.53738	0.232787	0.16132	0.605893	27.0312	0
mixed culture	W3					49.8692	2.42157	5.36957	50.3094	4.13	24.5	280.167	0	0.394667	237.462	2.388	0.7277	2.0885	0	2.8162	2.388	5.2042	0.847951	0.40131	0.139829	0.45886	8.69967	0.413351
mixed culture	W3					48.5641	1.67984	6.64062	38.006	3.22	40.2	347.57	4	0.5685	298.745	1.8089	0.9566	1.9157	0.6526	3.5249	1.8089	5.3338	0.513178	0.359162	0.179347	0.339139	11.4046	0.133157
mixed culture	W3					38.5182	2.35556	8.15385	42.9813	3.7	37	253.841	19	0.565	462.601	3.2968	1.3839	2.9127	0.0786	4.3752	3.2968	7.672	0.75352	0.379653	0.180383	0.429718	8.45676	0.0279944
mixed culture	W3					42.234	2.22674	6.96364	38.5509	5.09	58.9	1095.63	21	0.5844	1081.01	6.004	4.4573	6.0738	0	10.5311	6.004	16.5351	0.570121	0.367328	0.269566	0.363106	5.59296	0.0704303
mixed culture	W3					53.5055	2.35519	5.13095	45.1126	5.52	52.5	558.952	21	0.5665	935.294	5.2621	2.8927	4.6968	0	7.5895	5.2621	12.8516	0.693339	0.365464	0.225085	0.409451	6.91745	0.0327199
mixed culture	W4	2.98352	298.352	1.82776	0.781504	39.9532	2.45192	4.76636	48.956	4.62	27.8	427.037	5	0.389667	553.143	6.0688	1.2986	2.4841	0	3.7827	6.0688	9.8515	1.60436	0.252154	0.131817	0.616028	7.34925	0
mixed culture	W4	2.71134	315.983	1.86006	0.783495	44.3251	1.82581	5.24074	34.2169	3.63	49	342.434	13	0.3815	531.415	4.2684	1.6072	2.59032	0	4.19752	4.2684	8.46592	1.01689	0.30597	0.189844	0.504186	11.6736	0
mixed culture	W4	3.14261	329.108	1.97519	0.8	55.0742	2.33452	5.65517	50.9394	2.63	19.4	157.017	0	0.487	203.171	2.0041	0.4315	0.9587	0	1.3902	2.0041	3.3943	1.44159	0.282444	0.127125	0.590431	13.9548	0
mixed culture	W4	2.99926	417.497	1.92365	0.772384	49.5909	2.42105	5.59459	48.4326	3.69	29.3	78.5084	3	0.4265	76.4601	1.2776	0.5687	0.7417	0	1.3104	1.2776	2.588	0.974969	0.286592	0.219745	0.493663	22.3596	0.617
mixed culture	W4	2.87127	291.229	1.85495	0.800885	43.1582	2.09836	5.44681	50.8318	2.41	15.5	70.8115	0	0.482	54.5376	1.2886	0.1915	0.3452	0	0.5367	1.2886	1.8253	2.40097	0.18912	0.104914	0.705966	28.8802	0
mixed culture	W4					38.8442	2.18219	4.17829	47.5287	4.02	46.5	361.205	20	0.463	667.673	4.3144	6.4882	3.4388	0	9.927	4.3144	14.2414	0.434613	0.241465	0.455587	0.302948	4.68419	0.0697394
mixed culture	W4					53.4684	2.19196	5.27957	57.747	2.41	33.2	155.36	0	0.5985	196.024	1.4721	0.8314	1.3588	0	2.1902	1.4721	3.6623	0.67213	0.371024	0.227016	0.401961	15.1584	0.393642
mixed culture	W4					50.0392	2.84545	5.2605	54.2757	3.41	28.5	183.469	0	0.434	259.173	1.853	0.5917	1.0323	0	1.624	1.853	3.477	1.14101	0.296894	0.170175	0.532931	17.5493	0
mixed culture	W4					53.2557	2.56593	5.43023	47.5964	2.84	19.1	153.153	0	0.4	121.894	1.9369	0.3508	0.7705	0	1.1213	1.9369	3.0582	1.72737	0.251946	0.114708	0.633346	17.0338	0.359735
mixed culture	W4					40.8315	1.90625	5.25862	44.6048	2.98	31.8	281.518	0	0.4865	290.257	1.8999	0.576	1.6176	0	2.1936	1.8999	4.0935	0.866111	0.395163	0.140711	0.464126	14.4967	0.0679476
